# Supplementary material for: Significance of clinical phenomes of patients with COVID‐19 infection: A learning from 3795 patients in 80 reports
Source: Clin Transl Med. 2020 Apr 4;10(1):28–35. doi: 10.1002/ctm2.17 (PMC7240842; doi:10.1002/ctm2.17)
Supplement: Supplementary file 1 — Supporting Information. [file CTM2-10-28-s001.xlsx]

## Sheet: Sheet1
1	Chung M, et al.Radiology. 2020 Feb 4:200230. doi: 10.1148/radiol.2020200230.
2	Song F, et al. Radiology. 2020 Feb 6:200274. doi: 10.1148/radiol.2020200274
3	Wang D, et al. JAMA. 2020 Feb 7. doi: 10.1001/jama.2020.1585
4	Zhang Z, et al. Virol Sin. 2020 Feb 7. doi: 10.1007/s12250-020-00203-8.
5	Fang Y, et al. Radiology. 2020 Feb 7:200280. doi: 10.1148/radiol.2020200280.
6	Shi H, et al. Radiology. 2020 Feb 7:200269. doi: 10.1148/radiol.2020200269.
7	Wang Z, et al. Biosci Trends. 2020 Feb 9. doi: 10.5582/bst.2020.01030.
8	Liu Y, et al. Sci China Life Sci. 2020 Mar;63(3):364-374. doi: 10.1007/s11427-020-1643-8.
9	Kim JY, et al. J Korean Med Sci. 2020 Feb 10;35(5):e61. doi: 10.3346/jkms.2020.35.e61.
10	Xie X, et al. Radiology. 2020 Feb 12:200343. doi: 10.1148/radiol.2020200343.
11	Duan YN, et al. Radiology. 2020 Feb 12:200323. doi: 10.1148/radiol.2020200323.
12	Pan Y, et al. Eur Radiol. 2020 Feb 13. doi: 10.1007/s00330-020-06731-x.
13	Huang C, et al. Lancet. 2020 Feb 15;395(10223):497-506. doi: 10.1016/S0140-6736(20)30183-5.
14	Chen N, et al. Lancet. 2020 Feb 15;395(10223):507-513. doi: 10.1016/S0140-6736(20)30211-7.
15	Yu P, et al. J Infect Dis. 2020 Feb 18. pii: jiaa077. doi: 10.1093/infdis/jiaa077.
16	Fang X, et al. QJM. 2020 Feb 19. pii: hcaa038. doi: 10.1093/qjmed/hcaa038.
17	Tian S, et al. J Infect. 2020 Feb 26. pii: S0163-4453(20)30101-8. doi: 10.1016/j.jinf.2020.02.018.
18	Shrestha R, et al. J Travel Med. 2020 Feb 27. pii: taaa024. doi: 10.1093/jtm/taaa024.
19	Xu X, et al. Eur J Nucl Med Mol Imaging. 2020 Feb 28. doi: 10.1007/s00259-020-04735-9.
20	Liu P, et al. Radiology. 2020 Feb 4:200257. doi: 10.1148/radiol.2020200257.
21	Van Cuong L, et al. Lancet Infect Dis. 2020 Feb 18. pii: S1473-3099(20)30111-0. doi: 10.1016/S1473-3099(20)30111-0.
22	Shi H, et al. Lancet Infect Dis. 2020 Feb 24. pii: S1473-3099(20)30086-4. doi: 10.1016/S1473-3099(20)30086-4.
23	Xu Z, et al. Lancet Respir Med. 2020 Feb 18. pii: S2213-2600(20)30076-X. doi: 10.1016/S2213-2600(20)30076-X.
24	Wei M, et al. JAMA. 2020 Feb 14. doi: 10.1001/jama.2020.2131.
25	Kwok KO, et al. J Infect. 2020 Feb 21. pii: S0163-4453(20)30084-0. doi: 10.1016/j.jinf.2020.02.002.
26	Xu X, et al. Eur J Nucl Med Mol Imaging. 2020 Feb 14. doi: 10.1007/s00259-020-04720-2.
27	Silverstein WK, et al. Lancet. 2020 Feb 29;395(10225):734. doi: 10.1016/S0140-6736(20)30370-6.
28	Bernard Stoecklin S, et al. Euro Surveill. 2020 Feb;25(6). doi: 10.2807/1560-7917.ES.2020.25.6.2000094.
29	Hao W, et al. Clin Microbiol Infect. 2020 Feb 19. pii: S1198-743X(20)30091-4. doi: 10.1016/j.cmi.2020.02.011.
30	Chang, et al. JAMA. 2020 Feb 7. doi: 10.1001/jama.2020.1623.
31	Xu XW, et al. BMJ. 2020 Feb 19;368:m606. doi: 10.1136/bmj.m606.
32	Hao W, et al. J Infect. 2020 Feb 21. pii: S0163-4453(20)30094-3. doi: 10.1016/j.jinf.2020.02.008.
33	Wu J, et al. Clin Infect Dis. 2020 Feb 29. pii: ciaa199. doi: 10.1093/cid/ciaa199.
34	Guan WJ, et al. N Engl J Med. 2020 Feb 28. doi: 10.1056/NEJMoa2002032.
35	Yang W, et al. J Infect. 2020 Feb 26. pii: S0163-4453(20)30099-2. doi: 10.1016/j.jinf.2020.02.016.
36	Xu YH, et al. J Infect. 2020 Feb 25. pii: S0163-4453(20)30100-6. doi: 10.1016/j.jinf.2020.02.017.
37	Wu J. et al. Invest Radiol. 2020 Feb 21. doi: 10.1097/RLI.0000000000000670.
38	Yoon SH, et al. Korean J Radiol. 2020 Feb 26. doi: 10.3348/kjr.2020.0132.
39	Tang N, et al. J Thromb Haemost. 2020 Feb 19. doi: 10.1111/jth.14768.
40	Kam KQ, et al. Clin Infect Dis. 2020 Feb 28. pii: ciaa201. doi: 10.1093/cid/ciaa201.
41	Cai J, et al. Clin Infect Dis. 2020 Feb 28. pii: ciaa198. doi: 10.1093/cid/ciaa198.
42	Albarello F, et al. Int J Infect Dis. 2020 Feb 26. pii: S1201-9712(20)30101-6. doi: 10.1016/j.ijid.2020.02.043.
43	Huang WH, et al. J Microbiol Immunol Infect. 2020 Feb 19. pii: S1684-1182(20)30037-2. doi: 10.1016/j.jmii.2020.02.009.
44	Wei J, et al. Korean J Radiol. 2020 Feb 26. doi: 10.3348/kjr.2020.0112.
45	Zhang JJ, et al. Allergy. 2020 Feb 19. doi: 10.1111/all.14238.
46	Liu K, et al. Chin Med J (Engl). 2020 Feb 7. doi: 10.1097/CM9.0000000000000744.
47	Phan LT, et al. N Engl J Med. 2020 Feb 27;382(9):872-874. doi: 10.1056/NEJMc2001272.
48	Han W, et al. J Med Virol. 2020 Feb 19. doi: 10.1002/jmv.25711.
49	Yang LP, et al. Chin J Med Imaging Technol, 2020, Vol 36, No2. doi: 10.13929/j.issn.1003-3289.2020.02.037
50	Huang XQ, et al. Journal of Emergency in Traditional Chinese Medicine. doi：10.3969/j.issn.1004-745X.2020.03.002.
51	Xu B, et al. Chinese Journal of Experimental Traditional Medical Formulae. doi: 10.13422/j.cnki.syfjx.20201029
52	Yang JY, et al. Journal of Traditional Chinese Medicine. 2020 Feb 23. ISSN：1001-1668
53	Fang XW, et al. Chinese Pharmacological Bulletin, 2020 Feb 25. ISSN 1001-1978,CN 34-1086/R
54	Ruan XF, et al. SH. J. TCM, Vol.54, No. 4, Apr. 2020. doi: 10. 16305/j.1007-1334.2020.04.004
55	Xiang TX, et al. Chinese Journal of Respiratory and Critical Care Medicine. ISSN 1671-6205,CN 51-1631/R.
56	Sun HY, et al. Journal of Traditional Chinese Medicine, ISSN 1001-1668,CN 11-2166/R.
57	Wang T, et al. Jilin Journal of Chinese Medicine. ISSN 1003-5699,CN 22-1119/R. doi: 10.13463/j.cnki.jlzyy.2020.03.001
58	Gong XM, et al. Radiologic Practice. ISSN 1000-0313,CN 42-1208/R. doi: 10.13609/j.cnki.1000-0313.2020.03.002
59	Liu FM, et al. Radiologic Practice. ISSN 1000-0313,CN 42-1208/R. 10.13609/j.cnki.1000-0313.2020.03.001
60	Zhang HC, et al. Chin J Med Imaging Technol, 2020, Vol 36, No 2. doi: 10. 13929/j.issn. 1003-3289.2020.02.038.
61	Ji FH, et al. Chin J Med Imaging Technol, 2020, Vol 36, No 2. doi: 10. 13929/j.issn. 1003-3289.2020.03.016.
62	Yu SM, et al. Beijing Journal Of Traditional Chinese Medicine, 2020 Feb 17. ISSN 1674-1307,CN 11-5635/R.
63	Chen L, et al. Chinese journal of Clinical Medicine, 2020 Feb 26. ISSN 1008-6358,CN 31-1794/R
64	Shen J, et al. Journal of Dalian Medical University, doi: 10. 11724 /jdmu. 2020. 01. 07.
65	Cao J, et al. Medical Journal of Wuhan University, 2020 Feb 28. doi: 10. 14188/j. 1671⁃8852. 2020. 0087
66	Kong KL, et al. Chinese journal of Clinical Medicine, 2020 Feb 20. ISSN 1008-6358,CN 31-1794/R
67	Han P, et al. Chinese Journal of Clinical Thoracic and Cardiovascular Surgery, 2020 Feb 13. ISSN 1007-4848,CN 51-1492/R
68	Liu GF, et al. Chin J Diffic and Compl Cas, Feb 2020, Vol.19 No 2. doi: 10.3969/j. issn. 1671-6450. 2020. 02. 018.
70	Liu DK, et al. Chinese Journal of Difficult and Complicated Cases, 2020 Mar 02. ISSN 1671-6450,CN 13-1316/R.
71	Zhang AP, et al. Chinese Journal of Zoonoses, 2020 Feb 26. ISSN 1002-2694,CN 35-1284/R.
72	Liu M, et al. Medical Journal of Wuhan University, doi: 10. 14188/j. 1671‐8852. 2020. 0078.
73	Lin F, et al. PrevMed，Feb. 2020，Vol.32，No.2, 10.19485/j.cnki.issn 2096-5087.2020.02.001.
74	Liu Y, et al, Journal of Jilin University(Medicine Edition), 2020 Feb 25. ISSN 1671-587X,CN 22-1342/R
75	Pan PF, et al, Chongqing Medicine, 2020 Feb 17. ISSN 1671-8348,CN 50-1097/R.
76	Zou WB, et al. Medical Journal of Wuhan University, doi: 10. 14188/j. 1671‐8852. 2020. 0095.
77	Li H, et al. Journal of Traditional Chinese Medicine, 2020 Feb 24. ISSN 1001-1668,CN 11-2166/R
78	He Q, et al. Chinese Journal of Integrated Traditional and Western Medicine, ISSN：1003-5370.
79	Zeng GF, et al. Journal of Emergency in Traditional Chinese Medicine, 2020 Feb 27. ISSN 1004-745X,CN 50-1102/R
80	Wang YF, et al. Medical Journal of Wuhan University, 2020 Feb 24. doi: 10. 14188/j. 1671⁃8852. 2020. 0080
